# Supplementary material for: Ongoing Transposon-Mediated Genome Reduction in the Luminous Bacterial Symbionts of Deep-Sea Ceratioid Anglerfishes
Source: mBio. 2018 Jun 26;9(3):e01033-18. doi: 10.1128/mBio.01033-18 (PMC6020299; doi:10.1128/mBio.01033-18)
Supplement: TABLE S1 [file mbo003183948st1.xlsx]

## Sheet: housekeeping genes
Strain and GenBank accession numbers
Species	16S	atpA	gapA	gyrB	pyrH	rpoA	topA
Aliivibrio fischeri	ATCC 7744	LMG 4414	ATCC 7744	ATCC 7744	ATCC 7744	ATCC 7744	LMG 4414
	AY341436	EF601271	EF415488	AY455874	EF415528	EF415578	DQ907482
Aliivibrio logei	NCIMB 2252	ATCC 29985	ATCC 29985	ATCC 29985	ATCC 29985	LMG 19806	LMG 19806
	AJ437616	EF601226	EU185847	EF380255	EF380234	AJ842643	DQ907494
Aliivibrio salmonicida	NCIMB 2262	NCIMB 2262	ATCC 43839	ATCC 43839	ATCC 43839	ATCC 43839	NCIMB 2262
	X70643	EU871967	EU185817	EF380256	EU118245	EF380249	DQ907517
Aliivibrio sifiae	ATCC 33715	ATCC 33715	ATCC 33715	ATCC 33715	ATCC 33715	ATCC 33715	ATCC 33715
	EU185828	HQ333483	EU185857	EU185886	AB464975.1	EU185960	HQ333490
Aliivibrio thorii	MdR7	MdR7	MdR7	MdR7	MdR7	MdR7	MdR7
	EU185839	HQ333484	EU185868	EU185897	EU185925.1	EU185971	HQ333491
Aliivibrio wodanis	NVI 88/441	K16	BAA-104	BAA-104	BAA-104	BAA-104	NCIMB 13582
	AJ132227	EF601361	DQ907314	EU185883	EU185913	EU185957	DQ907523
Enterovibrio calviensis	1F-211	1F-211	1F-211	1F-211	1F-211	1F-211	1F-211
	NZ_AJYG00000000	NZ_AJYG00000000	NZ_AJYG00000000	NZ_AJYG00000000	NZ_AJYG00000000	NZ_AJYG00000000	NZ_AJYG00000000
Enterovibrio coralii	CAIM 912	CAIM 912	CAIM 912	CAIM 912	CAIM 912	CAIM 912	CAIM 912
	NZ_LNTY00000000	NZ_LNTY00000000	NZ_LNTY00000000	NZ_LNTY00000000	NZ_LNTY00000000	NZ_LNTY00000000	NZ_LNTY00000000
Enterovibrio nigricans	DAL 1-1-5T	X	CAIM 661	DAL 1-1-5T	CAIM 661	CAIM 661	DAL 1-1-5T
	NR_042699	X	KF666658	JX122723	JF739389	KF666734	JX122724
Enterovibrio norvegicus	FF-33	FF-33	FF-33	FF-33	FF-33	FF-33	FF-33
	AJYD02000000	AJYD02000000	AJYD02000000	AJYD02000000	AJYD02000000	AJYD02000000	AJYD02000000
Enterovibrio pacificus	CAIM 1920	X	CAIM 1920	CAIM 1920	CAIM 1920	CAIM 1920	CAIM 1920
	NZ_LYBM00000000	X	NZ_LYBM00000000	NZ_LYBM00000000	NZ_LYBM00000000	NZ_LYBM00000000	NZ_LYBM00000000
Grimontia celer	CECT 9029	CECT 9029	CECT 9029	CECT 9029	CECT 9029	CECT 9029	CECT 9029
	NZ_FIZX00000000	NZ_FIZX00000000	NZ_FIZX00000000	NZ_FIZX00000000	NZ_FIZX00000000	NZ_FIZX00000000	NZ_FIZX00000000
Grimontia hollisae	LMG 17719	LMG 17719	LMG 17719	LMG 17719	CAIM 625	LMG 17719	LMG 17719
	AJ514909	EF601247	DQ907317	AB298259	JF739393.1	AJ842535	EF114215
Grimontia indica	AK16	AK16	AK16	AK16	AK16	AK16	AK16
	NZ_ANFM00000000	NZ_ANFM00000000	NZ_ANFM00000000	NZ_ANFM00000000	NZ_ANFM00000000	NZ_ANFM00000000	NZ_ANFM00000000
Grimontia marina	CECT 8713	CECT 8713	CECT 8713	CECT 8713	CECT 8713	CECT 8713	CECT 8713
	NZ_FIZY00000000	NZ_FIZY00000000	NZ_FIZY00000000	NZ_FIZY00000000	NZ_FIZY00000000	NZ_FIZY00000000	NZ_FIZY00000000
Grimontia sp.	AD028	AD028	AD028	AD028	AD028	AD028	AD028
	NZ_LASY00000000	NZ_LASY00000000	NZ_LASY00000000	NZ_LASY00000000	NZ_LASY00000000	NZ_LASY00000000	NZ_LASY00000000
Photobacterium kishitanii	pjapo.1.1	pjapo.1.1	pjapo.1.1	ATCC 35082	LMG 23892	BAA-1194	pjapo.1.1
	AY341439	HQ333486	EF415500	EF415510	EF415538	EF415588	AB453692
Photobacterium leiognathi	ATCC 25521	ATCC 25521	NCIMB 2193	ATCC 25521	ATCC 25521	ATCC 25521	NCIMB 2193
	X74686	HQ333487	EF415492	AY455879	EF380238	EF415581	DQ907463
Photobacterium mandapamensis	ATCC 27561	ATCC 27561	ATCC 27561	ATCC 27561	ATCC 27561	ATCC 27561	ATCC 27561
	AY341441	HQ333488	EF415494	AY455883	EF415532	EF415583	AB453693
Photobacterium phosphoreum	ATCC 11040	ATCC 11040	ATCC 14401	ATCC 11040	ATCC 11040	ATCC 11040	ATCC 14401
	D25310	HQ333489	EF415496	AY455875	EF380239	EF415585	DQ907465
"Ca. Photodesmus blepharus" Ppalp	Ppalp.1	Ppalp.1	Ppalp.1	Ppalp.1	Ppalp.1	Ppalp.1	Ppalp.1
	JQ993843	JQ993844	JQ993849.1	JQ993846	JQ993847	JQ993849	JQ993850
"Ca. Photodesmus blepharu"s Pstein	Pstein1	X	Pstein1	Pstein1	Pstein1	Pstein1	Pstein1
	JQ993843	X	JQ993861	JQ993858	JQ993857	JQ993862	JQ993860
"Ca. Photodesmus katoptron"	Akat2007.1.1	Akat2007.1.1	Akat2007.1.1	Akat2007.1.1	Akat2007.1.1	Akat2007.1.1	Akat2007.1.1
	HQ333493	HQ333485	HQ333496	HQ333494	HQ333495	HQ333498	HQ333492
Salinivibrio costicola subsp. costicola	NCIMB 701	LMG 11651	LMG 11651	DSM 11403	LMG 11651	NCIMB 701	LMG 11651
	X95527	NZ_AQOF00000000	DQ907316.1	AB298255	NZ_AQOF00000000	AJ842552.1	DQ907468
Salivibrio proteolyticus	AF-2004	X	CAIM 1855	CAIM 1855	CAIM 1855	CAIM 1855	X
	NR_043536	X	KF666667	KF666690	KF666725	KF666741	X
Salinivibrio socompensis	S35	S35	S35	S35	S35	S35	S35
	NZ_AQOD00000000	NZ_AQOD00000000	NZ_AQOD00000000	NZ_AQOD00000000	NZ_AQOD00000000	NZ_AQOD00000000	NZ_AQOD00000000
Salivibrio sp.	DV	DV	DV	DV	DV	DV	DV
	NZ_MEBP00000000	NZ_MEBP00000000	NZ_MEBP00000000	NZ_MEBP00000000	NZ_MEBP00000000	NZ_MEBP00000000	NZ_MEBP00000000
Salivibrio sp.	BNH	BNH	BNH	BNH	BNH	BNH	BNH
	NZ_MEBQ00000000	NZ_MEBQ00000000	NZ_MEBQ00000000	NZ_MEBQ00000000	NZ_MEBQ00000000	NZ_MEBQ00000000	NZ_MEBQ00000000
Shewanella benthica	KT99	KT99	KT99	KT99	KT99	KT99	KT99
	NZ_ABIC00000000	NZ_ABIC00000000	NZ_ABIC00000000	NZ_ABIC00000000	NZ_ABIC00000000	NZ_ABIC00000000
Shewanella woodyi	ATCC 51908	ATCC 51908	ATCC 51908	ATCC 51908	ATCC 51908	ATCC 51908	ATCC 51908
	NR_074846	CP000961	NC_010506.1	AF014944.1	CP000961	CP000961	CP000961
Vibrio chagasii	R-3213	LMG 21353	LMG 21353	LMG 21353	LMG 21353	LMG 21353T	LMG21353
	AJ316199	EF601280	DQ481611	AM162568	EU118252	AJ842572.1	DQ481649.1
Vibrio cholerae	O395	O395	O395	O395	O395	O395	O395
	NR_074816	NC_009457	NC_009457	NC_009457	CP001235.1	EF643483.1	CP001235.1
Vibrio diazotrophicus	ATCC 33466	LMG 7893	LMG 7893	ATCC 33466	CECT 627T	LMG 7893	LMG 7893
	X56577	EF601270	DQ907280	AB014951	CECT 627T	AJ842598	DQ907480
Vibrio harveyi	ATCC 14126	LMG 7890	LMG 4044	ATCC 14126	ATCC 14126	R-14947	LMG 4044
	X74706	EF601233	EF596145	DQ648280	EU118238	AJ842630	EF596501
Vibrio mimicus	ATCC 33653	LMG 7896	LMG 7896	ATCC 33653	ATCC 33653	ATCC 33653	LMG 7896
	X74713	EF601243	DQ907292	EF380259	EU118242	EF643486	DQ907498
Vibrio orientalis	ATCC 33934	LMG 7897	LMG 7897	ATCC 33934	ATCC 33934	LMG 7897	LMG 7897
	X74719	EF601341	DQ907299	EF380260	EU118243	AJ842672	DQ907507
Vibrio parahaemolyticus	ATCC 17802	LMG 2850	LMG 2850	ATCC 17802	ATCC 17802	LMG 2850	LMG 2850
	X74720	EF601274	DQ449618	AF007287	EU118240	AJ842677	DQ907509
Vibrio splendidus	ATCC 33125	LMG 19031	LMG 19031	ATCC 33125	ATCC 33125	LMG 19031	LMG 19031
	X74724	EF601244	DQ481622	EF380261	EU118241	AJ842725	DQ481661
Vibrio vulnificus	ATCC 27562	CMPC6	LMG 13545	ATCC 27562	ATCC 43382	LMG 13545	LMG 13545
	X74726	AE016795	DQ907313	AY705491	EU118244	AJ842737	DQ907522

## Sheet: phylogenomic analysis
Species	Strain Genbank assembly
Aliivibrio fischeri	ES114
	GCA_000011805
Aliivibrio salmonicida	LFI1238
	GCA_000196495
Aliivibrio wodanis	AWOD1
	GCA_000953695
Enterovibrio calviensis	DSM 14347
	GCF_000621165
Enterovibrio coralii	CAIM 912
	GCF_001559595
Enterovibrio norvegicus	FF-33
	GCF_000286835
Enterovibrio pacificus	CAIM 1920
	GCF_001707825
Grimontia celer	CECT 9029
	GCF_900055185
Grimontia hollisae	ATCC 33564
	GCF_001558255
Grimontia indica	AK16
	GCF_000333895
Grimontia marina	CECT 8713
	GCF_900060185
Grimontia sp.	AD028
	GCF_000973155
Photobacterium aquae	CGMCC 1.12159
	GCF_001029445
Photobacterium damselae	CIP 102761
	GCF_000176795
Photobacterium kishitanii	ATCC BAA-1194
	GCF_000950095
Photobacterium mandapamensis	svers.1.1
	GCA_000211495
Photobacterium profundum	SS9
	GCF_000196255
"Ca. Photodesmus katoptron"	Akat8
	GCF_000731785
"Ca. Photodesmus blepharus" Ppalp	Ppalp.1
	GCF_000731795
Salivibrio proteolyticus	DSM 19052
	GCA_001996165
Salinivibrio socompensis	S10B
	GCF_000565325
Shewanella benthica	KT99
	GCF_000172075
Shewanella woodyi	ATCC 51908
	GCF_000019525
Vibrio anguillarium	775
	GCF_000217675
Vibrio campbellii	ATCC BAA-1116
	GCF_000464435
Vibrio diazotrophicus	NBRC 103148
	GCF_000740015
Vibrio ezurae	NBRC 102218
	GCF_000467185
Vibrio fluvialis	ATCC 33809
	GCF_001558415
Vibrio mediterranei	NBRC 15635
	GCF_001591125
Vibrio orientalis	CIP 102891
	GCF_000222645
Vibrio ponticus	CAIM 1731
	GCF_001939685
Vibrio splendidus	NCCB 53037
	GCF_001558015
Vibrio vulnificus	YJ016
	GCF_000009745

## Sheet: luminescence analysis
Strain and GenBank accession numbers
Species	luxC	luxD	luxA	luxB	luxE	luxG	whole genome
Aliivibrio fischeri	ES114	ES114	ES114	ES114	ES114	ES114	ES114
	CP000021	CP000021	CP000021	CP000021	CP000021	CP000021	GCA_000011805
Aliivibrio logei							ATCC 33715
							ASAH01000001
Aliivibrio salmonicida	LFI1238	LFI1238	LFI1238	LFI1238	LFI1238	LFI1238	LFI1238
	FM178380	FM178380	FM178380	FM178380	FM178380	FM178380	GCA_000196495
Aliivibrio sifiae	ATCC 33715	ATCC 33715	ATCC 33715	ATCC 33715	ATCC 33715	ATCC 33715	ATCC 33715
	MSCO00000000	MSCO00000000	MSCO00000000	MSCO00000000	MSCO00000000	MSCO00000000	MSCO00000000
"Ca. Photodesmus blepharus" Ppalp	Ppalp.1	Ppalp.1	Ppalp.1	Ppalp.1	Ppalp.1	Ppalp.1	Ppalp.1
	JQ993851	JQ993852	JQ993853	JQ993854	JQ993855	JQ993856	GCF_000731795
"Ca. Photodesmus katoptron"	Akat2007.1.1	Akat2007.1.1	Akat2007.1.1	Akat2007.1.1	Akat2007.1.1	Akat2007.1.1	Akat8
	HQ333499	HQ333499	HQ333499	HQ333499	HQ333499	HQ333499	GCF_000731785
Photobacterium aquimaris							DSM 23343
							PYLY01000060
Photobacterium damselae							GCSL-P85
							LZFH01000014
Photobacterium kishitanii	pjapo.1.1	pjapo.1.1	pjapo.1.1	pjapo.1.1	pjapo.1.1	pjapo.1.1	ATCC BAA-1194
	DQ988874	DQ988874	DQ988874	DQ988874	DQ988874	DQ988874	GCF_000950095
Photobacterium leiognathi	ATCC 25521	ATCC 25521	ATCC 25521	ATCC 25521	ATCC 25521	ATCC 25521	ATCC 25521
	M63594	M63594	M63594	M63594	M63594	M63594	GCA_000950415.1
Photobacterium mandapamensis	ATCC 27561	ATCC 27561	ATCC 27561	ATCC 27561	ATCC 27561	ATCC 27561	svers.1.1
	DQ988878	DQ988878	DQ988878	DQ988878	DQ988878	DQ988878	GCA_000211495
Photobacterium phosphoreum	ATCC 11040	ATCC 11040	ATCC 11040	ATCC 11040	ATCC 11040	ATCC 11040	ATCC 11040
	DQ988873	DQ988873	DQ988873	DQ988873	DQ988873	DQ988873
Shewanella woodyi							ATCC 51908
							NC_010506
Vibrio albensis	NCIMB 41	NCIMB 41	NCIMB 41	NCIMB 41	NCIMB 41	NCIMB 41	ATCC 14547
	AB115761	AB115761	AB115761	AB115761	AB115761	AB115761	GCA_001471585.1
Vibrio azureus							NBRC 104587
							CP018617
Vibrio campbellii							ATCC BAA-1116
							GCF_000464435
Vibrio chagasii							LC2-408
							MSCI00000000
Vibrio harveyi	ATCC 14126	ATCC 14126	ATCC 14126	ATCC 14126	ATCC 14126	ATCC 14126	ATCC 14126
	GCF_000464435	GCF_000464435	GCF_000464435	GCF_000464435	GCF_000464435	GCF_000464435	GCF_000464435
Vibrio orientalis	ATCC 33934	ATCC 33934	ATCC 33934	ATCC 33934	ATCC 33934	ATCC 33934	CIP 102891
	EU122287	EU122287	EU122287	EU122287	EU122287	EU122287	GCF_000222645
Vibrio splendidus	NCCB 53037	NCCB 53037	NCCB 53037	NCCB 53037	NCCB 53037	NCCB 53037	NCCB 53037
	GCF_001558015	GCF_001558015	GCF_001558015	GCF_001558015	GCF_001558015	GCF_001558015	GCF_001558015
Vibrio vulnificus							VN-0112
							MVKT01000130
